# Supplementary material for: The Volebny Kompas Datasets on Slovak Voter and Party Positions
Source: Sci Data. 2024 Sep 4;11:960. doi: 10.1038/s41597-024-03777-0 (PMC11374779; doi:10.1038/s41597-024-03777-0)
Supplement: Supplementary file 1 — Supplementary Table S1 [file 41597_2024_3777_MOESM1_ESM.xlsx]

## Sheet: Sheet1
Supplementary Table 1: Volebný Kompas Statements in English, Dimensions and Polarities
Statement Number	Statement (English)	Uni-Dimension	Statement Uni-Dimension Polarity	Political Landscape Dimension(s)	Statement Political Landscape Dimension(s) Polarity
1	Real estate tax should be increased to lower labor taxes	N/A	N/A	ECONOMIC DIMENSION: ECONOMIC LEFT (-) vs. ECONOMIC RIGHT (+)	(-)
2	People who earn higher wages should have a higher income tax rate	N/A	N/A	ECONOMIC DIMENSION: ECONOMIC LEFT (-) vs. ECONOMIC RIGHT (+)	(-)
3	The retirement age should rise as life expectancy rises	N/A	N/A	ECONOMIC DIMENSION: ECONOMIC LEFT (-) vs. ECONOMIC RIGHT (+)	(+)
4	In the health care system, more emphasis should be placed on the personal responsibility of the individual	N/A	N/A	ECONOMIC DIMENSION: ECONOMIC LEFT (-) vs. ECONOMIC RIGHT (+)	(+)
5	Banks and big corporations should be taxed more heavily	N/A	N/A	ECONOMIC DIMENSION: ECONOMIC LEFT (-) vs. ECONOMIC RIGHT (+)	(-)
6	Health insurance companies should not generate profit	N/A	N/A	ECONOMIC DIMENSION: ECONOMIC LEFT (-) vs. ECONOMIC RIGHT (+)	(-)
7	The state should play an active role in regulating food prices	N/A	N/A	ECONOMIC DIMENSION: ECONOMIC LEFT (-) vs. ECONOMIC RIGHT (+)	(-)
8	During energy crises, the state must cover all extra household energy costs, so that they do not have to pay anything extra	N/A	N/A	ECONOMIC DIMENSION: ECONOMIC LEFT (-) vs. ECONOMIC RIGHT (+)	(-)
9	The state should provide targeted help to people who are struggling to repay their mortgages	N/A	N/A	ECONOMIC DIMENSION: ECONOMIC LEFT (-) vs. ECONOMIC RIGHT (+)	(-)
10	Reducing the gender pay gap in Slovakia requires state intervention	N/A	N/A	ECONOMIC DIMENSION: ECONOMIC LEFT (-) vs. ECONOMIC RIGHT (+) / CULTURAL DIMENSION: LIBERAL (-) vs. CONSERVATIVE (+)	(-)/(-)
11	Same-sex partnerships should be legalised	N/A	N/A	CULTURAL DIMENSION: LIBERAL (-) vs. CONSERVATIVE (+)	(-)
12	The personal use of marijuana should be decriminalized	N/A	N/A	CULTURAL DIMENSION: LIBERAL (-) vs. CONSERVATIVE (+)	(-)
13	Abortion rights in Slovakia should be restricted	N/A	N/A	CULTURAL DIMENSION: LIBERAL (-) vs. CONSERVATIVE (+)	(+)
14	Slovakia should make it easier to bring in foreign workers	N/A	N/A	CULTURAL DIMENSION: LIBERAL (-) vs. CONSERVATIVE (+)	(-)
15	The State and the Church should remain separated	N/A	N/A	CULTURAL DIMENSION: LIBERAL (-) vs. CONSERVATIVE (+)	(-)
16	Banning the production of new cars with internal combustion engines after 2035 is the right step	ENVIRONMENT: MORE EMPHASIS ON ECONOMIC GROWTH (-) vs. MORE EMPHASIS ON ENVIRONMENTAL PROTECTION (+)	(+)	N/A	N/A
17	Tackling climate change has a higher priority over achieving higher economic growth	ENVIRONMENT: MORE EMPHASIS ON ECONOMIC GROWTH (-) vs. MORE EMPHASIS ON ENVIRONMENTAL PROTECTION (+)	(+)	N/A	N/A
18	Renewable sources of energy (e.g. solar or wind energy) should be supported even if this means higher energy costs	ENVIRONMENT: MORE EMPHASIS ON ECONOMIC GROWTH (-) vs. MORE EMPHASIS ON ENVIRONMENTAL PROTECTION (+)	(+)	N/A	N/A
19	For a more homogenous regional development, poorer regions in Slovakia should be helped out at the expense of richer ones	MULTILEVEL GOVERNANCE: MORE POWER TO THE REGIONAL LEVEL (-) vs. MORE POWER TO THE CENTRAL LEVEL (+)	(-)	N/A	N/A
20	The powers of the regions and localities should be strengthened at the expense of the central government	MULTILEVEL GOVERNANCE: MORE POWER TO THE REGIONAL LEVEL (-) vs. MORE POWER TO THE CENTRAL LEVEL (+)	(-)	N/A	N/A
21	Teachers' salaries in the regions should be different according to the average salary in a given region	MULTILEVEL GOVERNANCE: MORE POWER TO THE REGIONAL LEVEL (-) vs. MORE POWER TO THE CENTRAL LEVEL (+)	(-)	ECONOMIC DIMENSION: ECONOMIC LEFT (-) vs. ECONOMIC RIGHT (+)	(-)
22	Liberalism (a set of views trying to assert the freedom and rights of the individual and the idea of progress) poses a threat to Slovakia	FORM OF GOVERNMENT: LIBERAL DEMOCRACY (-) vs. ILLIBERAL DEMOCRACY (+)	(+)	N/A	N/A
23	Slovakia needs a leader similar to Viktor Orban in Hungary	FORM OF GOVERNMENT: LIBERAL DEMOCRACY (-) vs. ILLIBERAL DEMOCRACY (+)	(+)	N/A	N/A
24	NGO funding should be subject to greater state control	FORM OF GOVERNMENT: LIBERAL DEMOCRACY (-) vs. ILLIBERAL DEMOCRACY (+)	(+)	N/A	N/A
25	Membership of the European Union is more beneficial than harmful to Slovakia	EUROPEAN UNION: MORE NATIONAL AUTONOMY (-) vs. MORE EUROPEAN INTEGRATION (+)	(+)	N/A	N/A
26	The European Union should punish Member States that violate the commonly agreed rules	EUROPEAN UNION: MORE NATIONAL AUTONOMY (-) vs. MORE EUROPEAN INTEGRATION (+)	(+)	N/A	N/A
27	The European Union should abandon the principle of unanimity of member states in making foreign policy decisions	EUROPEAN UNION: MORE NATIONAL AUTONOMY (-) vs. MORE EUROPEAN INTEGRATION (+)	(+)	N/A	N/A
28	Membership of NATO is more beneficial than harmful to Slovakia	FOREIGN POLICY: ISOLATIONISM (-) vs. INTERNATIONAL ENGAGEMENT (+)	(+)	N/A	N/A
29	Slovakia should stop providing military aid to Ukraine	FOREIGN POLICY: ISOLATIONISM (-) vs. INTERNATIONAL ENGAGEMENT (+)	(-)	N/A	N/A
30	Russia should bear financial consequences for unleashing war on Ukraine	FOREIGN POLICY: ISOLATIONISM (-) vs. INTERNATIONAL ENGAGEMENT (+)	(+)	N/A	N/A
31	Food self-sufficiency should be a priority for Slovakia	FOREIGN POLICY: ISOLATIONISM (-) vs. INTERNATIONAL ENGAGEMENT (+)	(-)	N/A	N/A
32	Russia is the aggressor in the war in Ukraine	FOREIGN POLICY: ISOLATIONISM (-) vs. INTERNATIONAL ENGAGEMENT (+)	(+)	N/A	N/A
33	It is unreasonable to demand that Slovakia spend 2% of its GDP on defense	FOREIGN POLICY: ISOLATIONISM (-) vs. INTERNATIONAL ENGAGEMENT (+)	(-)	N/A	N/A
34	Support mechanisms for refugees from the Ukraine should be more limited	N/A	N/A	N/A	N/A
35	Section 363 of the Code of Criminal Procedure should be significantly restricted (the section allows the Attorney General to overturn a legally binding decision)	N/A	N/A	N/A	N/A
36	Plagiarists should not hold public office	N/A	N/A	N/A	N/A
37	Investigations and prosecutions of former high-ranking officials launched after 2020 are important for societal renewal	N/A	N/A	N/A	N/A
38	The state should take more active efforts to improve the quality of life of Slovakia's Roma population	N/A	N/A	N/A	N/A
39	The government should increase support for cultural and educational activities in the Hungarian language	N/A	N/A	N/A	N/A
